# Supplementary material for: Optimization of the RNA extraction method for transcriptome studies of Salmonella inoculated on commercial raw chicken breast samples
Source: BMC Res Notes. 2011 Mar 11;4:60. doi: 10.1186/1756-0500-4-60 (PMC3063806; doi:10.1186/1756-0500-4-60)
Supplement: Additional file 1 — Supplementary table S1. Differentially regulated Salmonella Typhimurium genes in response to d-limonene. Fold changes of the genes induced and repressed due the effect of d-limonene on the genome of S. Typhimurium is demonstrated in this table. [file 1756-0500-4-60-S1.XLS]

## Sheet: Citrus oil microarray 
Locus id	Gene Symbol	Gene/Protein Name	Fold change
Amino acid biosynthesis
STM4465	NA	putative ornithine carbamoyltransferase	3.03
STM3486	aroB	dehydroquinate synthase	2.7
STM0977	serC	3-phosphoserine aminotransferase / phosphohydroxythreonine transaminase	2.63
STM3014	lysR	positive transcriptional regulator (LysR family)	2.41
STM4469	argI	ornithine carbamoyltransferase 1	2.24
STM4007	glnA	glutamine synthetase	2.13
STM3905	ilvA	threonine deaminase	2.02
STM4259	NA	putative ABC exporter outer membrane component homolog	-2.99
STY1760	aroD	3-dehydroquinate dehydratase	-2.73
STY2717	aegA	putative oxidoreductase	-2.71
STM1080	yccW	putative SAM-dependent methyltransferase	-2.62
STM0116	ilvI	acetolactate synthase III, valine sensitive, large subunit	-2.59
STM0329	NA	putative 3-isopropylmalate isomerase (dehydratase), subunit with LeuD	-2.56
STY3510	gltB	glutamate synthase [NADPH] large chain precursor	-2.39
STM2073	hisC	histidinol phosphate aminotransferase	-2.35
STM0019	NA	putative hydroxymethyltransferase	-2.21
STM3904	ilvD	dihydroxyacid dehydratase	-2.19
STM4105	metF	5,10-methylenetetrahydrofolate reductase	-2.14
Cell envelope
STM0672	NA	putative inner membrane protein	26.9
STM1155	htrB	lauroyl/myristoyl acyltransferase involved in lipid A biosynthesis	17.66
STM1607	NA	putative outer membrane lipoprotein	5.04
STM2937	ygbF	putative inner membrane protein	4.09
STM1994	NA	putative inner membrane protein	3.87
STM3804	yidG	putative inner membrane protein	3.81
STY4547	pilS	prepilin	3.34
STM0244	rcsF	regulator in colanic acid synthesis overexpression confers	3.33
STM2108	wcaG	bifunctional GDP fucose synthetase in colanic acid	2.91
STM2111	wcaE	putative transferase in colanic acid biosynthesis	2.82
STY2203	ompS1	outer membrane protein S1	2.72
STM1561	NA	putative outer membrane or secreted lipoprotein	2.69
STM2079	wzzB	regulator of length of O-antigen component of	2.6
STM2245	NA	putative outer membrane protein	2.57
STM0808	ybhM	putative integral membrane protein	2.47
STM4444	NA	putative inner membrane protein	2.39
STY4549	pilU	prepilin peptidase	2.39
STY0201	staG	putative fimbrial protein	2.33
STM2887	spaS	surface presentation of antigens secretory proteins	2.25
STM3317	yrbK	putative inner membrane protein	2.2
STM0425	thiI	sulfur transfer protein (from cys to ThiS	2.16
STM3711	rfaF	ADP-heptose LPS heptosyltransferase 1	2.15
STM4205		putative phage glycosyltransferase	2.14
STM0280	NA	putative outer membrane lipoprotein	2.13
STY2897	NA	conserved hypothetical protein	2.09
STY4559	NA	hypothetical protein	2.05
STM2932	ygbE	putative inner membrane protein	2.02
STM0341	NA	putative inner membrane protein	2.01
STM4247	alr	alanine racemase 1, biosynthetic	-4.86
STM2891	spaO	surface presentation of antigens secretory proteins	-4.64
STM3338	nanT	MFS family, sialic acid transport protein	-3.74
STM3724	kdtA	3-deoxy-D-manno-octulosonic-acid transferase (KDO transferase)	-3.73
STY0202	staF	putative fimbrial protein	-3.72
STM0988	kdsB	CTP:CMP-3-deoxy-D-manno-octulosonate transferase	-3.65
STM3920	wecB	UDP-N-acetyl glucosamine -2-epimerase	-3.48
STM2106	wcaI	putative glycosyl transferase in colanic acid biosynthesis	-3.43
STM1331	NA	putative inner membrane protein	-3.36
STM2208	NA	putative inner membrane protein	-3.23
STM3786	yicN	putative inner membrane protein	-3.08
STM2303	NA	putative inner membrane protein	-3.04
STM3647	yiaF	putative outer membrane lipoprotein	-2.95
STM4552	NA	putative inner membrane protein	-2.87
STM3033	NA	putative nucleic acid-binding protein, contains PIN domain	-2.84
STM3326	mtgA	peptidoglycan transglycosylase, biosynthetic	-2.73
STM3921	wecC	UDP-N-acetyl-D-mannosaminuronic acid dehydrogenase	-2.62
STM0123	murE	UDP-N-acetylmuramoylalanyl-D-glutamate 2,6-diaminopimelate ligase	-2.57
STM4542	yjjA	putative outer membrane protein	-2.5
STM0099	NA	putative inner membrane protein	-2.49
STM4572	stjB	putative fimbrial usher protein	-2.42
STM1989	yedI	putative inner membrane protein	-2.35
STM1698	NA	putative inner membrane protein	-2.34
STM1840	yobG	putative inner membrane protein	-2.3
STM1948	NA	putative inner membrane protein	-2.3
STM0871	ybjM	putative inner membrane protein	-2.26
STM3712	rfaC	heptosyl transferase I	-2.24
STM1172	flgM	anti-FliA (anti-sigma) factor also known as RflB	-2.21
STM2761	NA	putative inner membrane protein	-2.18
STM4576	lplA	lipoate-protein ligase A	-2.18
STM4262	NA	putative ABC-type bacteriocin/lantibiotic exporter, contain an N-terminal	-2.17
STM3499	yhgE	putative inner membrane protein	-2.1
STM1528	NA	putative outer membrane protein	-2.09
STY1649	NA	outer membrane protein	-2.07
Cellular processes
STM1516	ydeE	putative MFS family transport protein	3.66
STM2950	NA	putative metal-dependent hydrolases of the beta-lactamase superfamily	3.02
STM1682	tpx	thiol peroxidase	3
STM0332	NA	putative hydrolase or acyltransferase	2.94
STM3590	uspB	universal stress protein B, involved in stationary-phase	2.74
STY0958	ftsK	cell division protein FtsK	2.57
PSLT102	traS	conjugative transfer: surface exclusion	2.45
STY4562	NA	hypothetical protein	2.42
STM1088	pipB	Pathogenicity island encoded protein: SPI3	2.06
STM4407	ytfL	putative hemolysin-related protein	2
PSLT087	NA	conjugative transfer:	-4.01
STM1969	fliF	flagellar biosynthesis basal-body MS(membrane and supramembrane)-ring and	-3.81
STM1815	minD	cell division inhibitor, a membrane ATPase, activates	-3.68
STM1970	fliG	flagellar biosynthesis, component of motor switching and	-3.48
STM3577	tcp	methyl-accepting transmembrane citrate/phenol chemoreceptor	-3.44
STM1979	fliP	flagellar biosynthesis	-3.02
STM1657	NA	putative methyl-accepting chemotaxis protein	-2.98
STM1175	flgC	flagellar biosynthesis, cell-proximal portion of basal-body rod	-2.94
STM1090	pipC	Pathogenicity island encoded protein: homologous to ipgE	-2.81
STM0236	mesJ	cell cycle protein	-2.81
STM3949	xerC	putative integrase/recombinase, site-specific	-2.63
STY1228	NA	conserved hypothetical protein	-2.63
STM0994	mukB	kinesin-line cell division protein involved in sister	-2.55
STY2165	fliC	flagellin	-2.55
STM1961	fliS	flagellar biosynthesis repressor of class 3a and	-2.34
STM0132	ftsA	ATP-binding cell division protein, septation process, complexes	-2.33
STM0669	phoL	putative phosphate starvation-inducible protein, ATP-binding	-2.31
STM1950	sdiA	transcriptional regulator of ftsQAZ gene cluster (LuxR/UhpA	-2.3
STM2049	pduN	Propanediol utilization: polyhedral bodies	-2.25
STM1913	flhA	flagellar biosynthesis possible export of flagellar proteins	-2.25
STM4055	sodA	superoxide dismutase, manganese	-2.09
STM1608	tehB	paral putative methyltransferase tellurite resistance	-2.07
Central intermediary metabolism
STM1288	NA	putative aldehyde reductase	4.91
STM3522	rtcR	sigma N (sigma 54)-dependent regulator of rtcBA	3.4
STM1436	nemA	N-ethylmaleimide reductase	3.24
STM0684	nagB	glucosamine-6-phosphate deaminase	2.83
STM0683	nagA	N-acetylglucosamine-6-phosphate deacetylase	2.81
STM0603	ybdL	putative aminotransferase	2.41
STM2047	pduL	Propanediol utilization	2.35
STY2703	NA	putative cobalamin adenosyltransferase	2.25
STM1211	ndh	respiratory NADH dehydrogenase 2 cupric reductase	2.16
STM3078	speB	agmatinase	2.1
STM3330	gltB	glutamate synthase, large subunit	-4.55
STM2228	yejM	putative hydrolase of alkaline phosphatase superfamily	-3.98
STM4108	gldA	glycerol dehydrogenase, NAD	-3.76
STM0426	phnV	2-aminoethylphosphonate transporter, memrane component	-3.18
STM2792	gabT	4-aminobutyrate aminotransferase	-3.14
STM0084	NA	putative sulfatase	-3.07
STM4414	ppa	inorganic pyrophosphatase	-2.95
STM0255	yafB	2,5-diketo-D-gluconate reductase B	-2.94
STM2935	cysD	ATP-sulfurylase, subunit 1 (ATP:sulfate adenylyltransferase)	-2.82
STY1026	NA	putative methyltransferase	-2.64
STM1532	NA	putative dehydrogenase protein	-2.56
STM1135	ycdW	paral putative oxidoreductase	-2.45
STM4084	fpr	ferredoxin-NADP reductase	-2.39
STM0428	phnT	2-aminoethylphosphonate transporter,ATPase component	-2.3
STM1102	hpaE	4-hydroxyphenylacetate catabolism	-2.29
STM0505	ybbO	putative oxidoreductase	-2.24
DNA metabolism
STM0646	holA	DNA polymerase III, delta subunit	3.62
STY3608	uvrD	DNA helicase II	2.84
STM0424	xseB	exonuclease VII, small subunit	2.75
STM0728	nei	endonuclease VIII removing oxidized pyrimidines may also	2.72
STM4476	holC	DNA polymerase III, chi subunit	2.48
STM1235	ymfB	putative MutT-like protein	2.46
STM1298	topB	DNA topoisomerase III	2.36
STM2264	alkB	DNA repair system specific for alkylated DNA	2.13
STM1882	yebG	DNA damage-inducible gene in SOS regulon, dependent	2.12
STM4495	NA	putative type II restriction enzyme, methylase subunit	2.08
STY4536	ssB	single strand binding protein	2.05
STM2385	yfcB	putative methylase	2.02
STM3174	parC	DNA topoisomerase IV, subunit A	-3.18
STM0982	himD	integration host factor (IHF), beta subunit site-specific	-2.42
STM3835	gyrB	DNA gyrase, subunit B (type II topoisomerase)	-2.38
STY4522	NA	DNA helicase	-2.18
PSLT045	rlgA	putative resolvase	-2.13
STM4527	mrr	restriction of methylated adenine	-2.12
STM3124	NA	putative response regulators consisting of a CheY-like	-2.01
STM4526	hsdR	endonuclease R, host restriction	-2
Energy metabolism
STM2083	rfbK	LPS side chain defect: phosphomannomutase	35.93
STM1290	gapA	glyceraldehyde-3-phosphate dehydrogenase A	9.15
STM2530	NA	putative anaerobic dimethylsulfoxide reductase	8.39
STM3359	mdh	malate dehydrogenase	8.12
STM3241	tdcE	pyruvate formate-lyase 4/ 2-ketobutyrate formate-lyase	4.71
STM2431	ptsH	PTS family, Hpr protein, phosphohistidinoprotein-hexose phosphotransferase	4.52
STM2261	napF	ferredoxin-type protein: electron transfer	4.26
STM2325	nuoE	NADH dehydrogenase I chain E	3.84
STY4322	nirB	nitrite reductase large subunit	3.74
STY0658	NA	conserved hypothetical protein	3.65
STM4343	frdA	fumarate reductase, anaerobic, flavoprotein subunit	3.49
STM0965	dmsB	anaerobic dimethyl sulfoxide reductase, subunit B	3.17
STM2973	fucO	L-1,2-propanediol oxidoreductase	3.09
STM1304	astA	arginine succinyltransferase	2.71
STM0018	NA	putative exochitinase	2.59
STM0864	deoR	transcriptional repressor for deoxyribose operon (DeoR family)	2.55
STM4187	iclR	acetate operon transcriptional repressor (IclR family)	2.46
STM1352	ydiS	flavoprotein	2.46
STM2081	gnd	gluconate-6-phosphate dehydrogenase, decarboxylating	2.44
STM1467	manA	mannose-6-phosphate isomerase	2.42
STM0623	citD	citrate lyase acyl carrier protein (gamma chain)	2.39
STM3624A	NA	cystathionine gamma-synthase	2.37
STM3458	yheR	putative NAD(P)H oxidoreductase	2.24
STM2247	ccmH	putative heme lyase subunit, cytochrome c-type biogenesis	2.16
STM3547	NA	putative transcriptional regulator of sugar metabolism	2.15
STM4306	NA	putative anaerobic dimethyl sulfoxide reductase, subunit B	2.14
STM0970	pflA	pyruvate formate lyase activating enzyme 1	2.12
STM4387	sgaU	putative hexulose-6-phosphate isomerase	2.11
STM2239	NA	putative phage protein homology to antiterminator protein	2.01
STM3354	NA	putative tartrate dehydratase beta subunit	2.01
STM0776	galE	UDP-galactose 4-epimerase	-4.21
STM1124	putA	bifunctional in plasma membrane proline dehydrogenase and	-4.09
STM0736	sucA	2-oxoglutarate dehydrogenase (decarboxylase component)	-4.02
STM0234	ldcC	lysine decarboxylase 2, constitutive	-3.55
STM2064	phsB	Hydrogen sulfide production: iron- sulfur subunit electron	-3.01
STM3120	NA	putative transcriptional regulator, LysR family	-3.01
STY4091	NA	2,3-bisphosphoglycerate-independent phosphoglycerate mutase	-2.99
STM2403	glk	glucokinase	-2.92
STM3529	NA	putative glycerol dehydrogenase	-2.91
STM4506	NA	putative dienelactone hydrolase	-2.91
STM4415	fbp	fructose-bisphosphatase	-2.88
STM3500	pckA	phosphoenolpyruvate carboxykinase	-2.77
STM0737	sucB	2-oxoglutarate dehydrogenase (dihydrolipoyltranssuccinase E2 component)	-2.76
STM1617	NA	putative ribulose-phosphate 3-epimerase	-2.75
STM2840	NA	putative flavoprotein	-2.71
STM4417	NA	putative transcriptional regulator	-2.61
STM3538	glgB	1,4-alpha-glucan branching enzyme	-2.59
STM3541	gntU	low affinity gluconate permease	-2.57
STM0361	NA	cytochrome BD2 subunit II	-2.57
STM3150	hypO	putative Ni/Fe hydrogenases, small subunit	-2.46
STM1939	NA	putative glucose-6-phosphate dehydrogenase	-2.44
STM2554	hcaT	putative MFS family transport protein	-2.37
STM4119	ppc	phosphoenolpyruvate carboxylase	-2.33
STM3526	glpD	sn-glycerol-3-phosphate dehydrogenase (aerobic)	-2.23
STM1238	icdA	isocitrate dehydrogenase in e14 prophage, specific for	-2.22
STM2104	cpsG	phosphomannomutase in colanic acid gene cluster	-2.18
STM3536	glgC	glucose-1-phosphate adenylyltransferase	-2.18
STM2273	NA	putative dehydratase protein	-2.17
STM2316	nuoN	NADH dehydrogenase I chain N	-2.16
STM4401	ytfG	paral putative reductase	-2.11
STM3775	NA	putative glycosyl hydrolase family	-2.05
STY1568	dmsC	putative dimethyl sulphoxide reductase subunit	-2.01
Fatty acid and phospholipid metabolism
STM3982	fadA	3-ketoacyl-CoA thiolase (thiolase I, acetyl-CoA transferase), in	3.84
STM3010	aas	bifunctional: 2-acylglycerophospho-ethanolamine acyl transferase acyl-acyl carrier protein	3.78
STM4541	mdoB	phosphoglycerol transferase I	2.69
STY2691	yfeG	ethanolamine operon transcriptional regulator	2.41
STM2577	acpS	holo-[acyl-carrier-protein] synthase, subunit (CoA:apo-[acyl-carrier-protein] pantetheinephosphotransferase, phosphopanthetheinyltransferase)	2.27
STM1196	acpP	acyl carrier protein	2.1
STM2389	yfcY	paral putative acetyl-CoA acetyltransferase	-3.03
STM2378	fabB	3-oxoacyl-[acyl-carrier-protein] synthase I	-2.94
STM1739	cls	cardiolipin synthase	-2.67
STM2546	suhB	inositol monophosphatase	-2.09
Mobile and extrachromosomal element functions
STM0893	NA	Fels-1 prophage putative integrase	5.28
STM0918	NA	Fels-1 prophage putative minor tail protein	3.8
STM2601	NA	Gifsy-1 prophage: similar to minor capsid protein	3.42
STM2776	iroE	putative hydrolase of the alpha/beta superfamily	2.97
STM4212	NA	putative phage tail core protein	2.59
STM1021	NA	Gifsy-2 prophage	2.48
STM2720	NA	Fels-2 prophage: similar to gpN, major capsid	2.42
STM0919	NA	Fels-1 prophage putative minor tail protein	2.27
STM0920	NA	Fels-1 prophage ail and ompX Homolog	2.26
STM1020	NA	Gifsy-2 prophage	2.24
STM1046	NA	Gifsy-2 prophage probable tail assembly protein	2.06
STM1671	NA	putative bacterial regulatory helix-turn-helix proteins, araC family	-4.01
STM0922	NA	Fels-1 prophage putative tail assembly protein	-3.07
STM2602	NA	Gifsy-1 prophage: similar to DNA packaging protein	-2.82
STM2749	NA	putative cytoplasmic protein	-2.81
STM0556	NA	putative transposase	-2.76
STM2509	NA	putative IS3-like transposase	-2.7
STM2696	NA	Fels-2 prophage: similar to genes in phage	-2.7
STM2607	NA	Gifsy-1 prophage: similar to head to tail	-2.65
STM2608	NA	Gifsy-1 prophage: similar to terminase large chain	-2.59
STM0759	ybgS	putative homeobox protein	-2.38
STM1007	NA	Gifsy-2 prophage	-2.38
STM4207	NA	putative phage baseplate component	-2.29
Protein fate
STM1413	ssaM	Secretion system apparatus	4.42
STM1112	cbpA	curved DNA-binding protein	3.58
STY0294	NA	ClpB-like protein	3.47
STM4092	hslV	peptidase component of the HslUV protease	3.01
STM0961	lolA	periplasmic protein effects translocation of lipoproteins from	2.86
STM2536	pepB	putative aminopeptidase	2.65
STM3143	hybG	hydrogenase-2 operon protein	2.14
STM2254	ccmA	ABC superfamily (membrane) heme exporter protein, cytochrome	2.09
STM3779	NA	putative phosphotransferase system, HPr-related protein	2.06
STY2849	clpB	ClpB protein (heat shock protein f84.1)	-3.64
STM3705	yibP	paral putative membrane protein	-3.57
STM0632	ybeC	putative Sec-independent protein secretion pathway component	-2.87
STM3818	ccmB	ABC superfamily (membrane) heme exporter protein, cytochrome	-2.85
STM1410	NA	putative cytoplasmic protein	-2.5
STM0449	clpX	specificity component of clpA-clpP ATP-dependent serine protease	-2.41
STM2926	pcm	L-isoaspartate protein carboxylmethyltransferase type II	-2.31
Protein synthesis
STM1208	ycfN	putative cytoplasmic protein	10.55
STM3151	yghW	putative cytoplasmic protein	10.11
STM3425	rplF	50S ribosomal subunit protein L6	3.98
STM3291	NA	putative cytoplasmic protein	3.68
STM4240	yjbJ	putative cytoplasmic protein	3.44
PSLT067	NA	putative cytoplasmic protein	3.14
STM4442	NA	putative cytoplasmic protein	2.92
STM0274	NA	putative cytoplasmic protein	2.87
STM0536	ppiB	peptidyl-prolyl cis-trans isomerase B (rotamase B)	2.63
STM0435	yajQ	putative cytoplasmic protein	2.56
STM3435	rplV	50S ribosomal subunit protein L22	2.48
STM1706	yciH	putative translation initiation factor SUI1	2.47
STM3426	rpsH	30S ribosomal subunit protein S8, and regulator	2.37
STM0799	NA	putative cytoplasmic protein	2.26
STM3682	selB	selenocysteinyl-tRNA-specific translation factor	2.25
STM0715	NA	putative cytoplasmic protein	2.22
STM3432	rpmC	50S ribosomal subunit protein L29	2.1
STM1804	ycgB	putative cytoplasmic protein	2.09
STY0055	ileS	isoleucyl-tRNA synthetase	2.02
STM3434	rpsC	30S ribosomal subunit protein S3	-4.23
STM2936	iap	aminopeptidase in alkaline phosphatase isozyme conversion	-3.18
STM3566	NA	putative cytoplasmic protein	-3.16
STM1167	rimJ	acetylation of N-terminal alanine of 30S ribosomal	-3.15
STM2766	NA	putative cytoplasmic protein	-3.04
PSLT047	NA	putative cytoplasmic protein	-3
STM4103	NA	putative cytoplasmic protein	-2.95
STM0044	yaaY	putative cytoplasmic protein	-2.91
STM4492	NA	putative cytoplasmic protein	-2.83
STM3201	glnE	adenylyl transferase for glutamine synthetase, regulates P-II	-2.81
STM1552	NA	putative cytoplasmic protein	-2.74
STM3754	NA	putative cytoplasmic protein	-2.73
STM1865	NA	putative cytoplasmic protein	-2.7
STM4186	NA	putative cytoplasmic protein	-2.66
STM3497	yrfH	heat shock protein, predicted small RNA-binding protein	-2.65
STM2138	NA	putative cytoplasmic protein	-2.59
STM0971	NA	putative cytoplasmic protein	-2.58
STM4391	rpsF	30S ribosomal subunit protein S6	-2.44
STM1901	aspS	aspartate tRNA synthetase	-2.36
STM3622	yhjS	putative cytoplasmic protein	-2.27
STM0288	NA	putative cytoplasmic protein	-2.18
STM1334	infC	protein chain initiation factor IF-3	-2.11
STM4196	NA	putative cytoplasmic protein	-2.02
Regulatory functions
STY4826	NA	bacteriophage gene regulatory protein	3.78
STY4828	NA	phage DNA binding protein	3.58
STM3913	gppA	guanosine pentaphosphatase and exopolyphosphatase	3.05
STM0393	yajF	putative sugar kinase/putative transcriptional regulator (NagC/XylR familiy)	3
STM3235	yhaJ	putative transcriptional regulator, LysR family	2.34
STM0561	NA	Sensor protein	2.29
STM1760	NA	putative TPR repeat protein	2.23
STY3802	NA	putative GntR-family regulatory protein	2.15
STM4173	hydH	sensory kinase in two component regulatory system	-4.56
STM1471	rstB	sensory histidine kinase in two-component regulatory system	-3.49
STM0398	phoR	sensory kinase in two-component regulatory system with	-2.96
STM3606	yhjB	putative transcriptional regulator (LuxR/UhpA familiy)	-2.76
STM1311	osmE	transcriptional activator of ntrL gene	-2.68
STM0430	phnR	2-aminoethylphosphonate transport, repressor	-2.51
STM1108	hpaA	4-hydroxyphenylacetate catabolism	-2.49
STM1677	NA	putative transcriptional regulator, LysR family	-2.49
STM2562	yfhA	putative transcriptional regulator of two-component regulator protein	-2.49
STM3412	zntR	Zn(II)-responsive transcriptional regulator (MerR family)	-2.34
STM3020	NA	putative transcriptional regulator, LysR family	-2.33
STM0702	kdpE	response regulator in two-component regulatory system with	-2.31
STM4005	glnG	response regulator in two-component regulatory system with	-2.28
STM2480	narQ	sensory histidine kinase in two-component regulatory system	-2.19
STM1100	hpaR	4-hydroxyphenylacetate catabolism	-2.17
STM2436	ptsJ	putative regulatory protein, gntR family	-2.16
STM2201	yeiE	putative transcriptional regulator, LysR family	-2.13
STM2866	sprB	transcriptional regulator	-2.13
STM4058	cpxA	sensory kinase in two-component regulatory system with	-2.04
STM2637	rseC	regulator of sigma E (sigma 24) factor	-2.01
STM0581	NA	putative regulatory protein	-2
STM3824	torR	response regulator in multi-component regualtory system wtih	-2
Signal transduction
STM3769	NA	putative phosphotransferase system enzyme II	2.88
STM3322	ptsN	sugar specific PTS family, enzyme IIA, also	-2.39
Transcription
STM2643	srmB	ATP-dependent RNA helicase	4.39
STM3917	rho	transcription termination factor Rho polarity suppressor	-3.87
STM4154	rpoC	RNA polymerase, beta prime subunit	-2.83
STM2924	rpoS	sigma S (sigma 38) factor of RNA	-2.68
Transport and binding proteins
STY2587	NA	putative amino acid permease	23.09
STM0109	yabN	paral putative periplasmic binding protein of transport	12.38
STM3784	NA	putative phosphotransferase system mannitol/fructose-specific IIA domain	8.28
STM0627	dcuC	DcuC family, dicarboxylate transporter	6.18
STM2671	yfiR	putative periplasmic protein	4.07
STM0421	yajO	putative oxidoreductase / K + channel protein	3.49
STM0054	NA	putative oxalacetate decarboxylase, subunit beta	3.43
STM1613	NA	putative PTS system, enzymeIIB component	3.38
STM3629	dppB	ABC superfamily (membrane), dipeptide transport protein 1	3.32
STM1126	phoH	PhoB-dependent, ATP-binding pho regulon component	3.21
STM0685	nagE	Sugar Specific PTS family, n-acetylglucosamine-specific enzyme IIABC	3.17
STM1635	NA	putative ABC-type polar amino acid transport system	3.12
STM0577	NA	putative transport protein, PTS system	3.04
STM0591	fepG	ABC superfamily (membrane), ferric enterobactin transporter	2.87
STM3764	mgtC	Mg2+ transport protein	2.66
STM3860	NA	putative dipeptide/oligopeptide/nickel ABC-type transport systems, periplasmic component	2.6
STM3134	NA	putative permease	2.5
STM0851	yliD	putative ABC transporter inner membrane component	2.45
STM2165	yehZ	putative ABC superfamily (bind_prot) transport protein (possibly	2.42
STM0590	fepC	ABC s+uperfamily (atp_bind), enterobactin transporter	2.35
STM1507	ydfJ	putative transport protein	2.35
STM3169	NA	putative dicarboxylate-binding periplasmic protein	2.28
STM3505	feoA	ferrous iron transport protein A	2.26
STM0328	NA	putative permease	2.1
STM1609	tehA	TDT family, K+-tellurite ethidium and proflavin transport	2.03
STM1839	NA	putative periplasmic or exported protein	2.01
STM4113	frwB	PTS system fructose-like IIB component 1	2
STM3142	NA	putative ferrichrome-binding periplasmic protein	2
STM0502	ybbL	putative ABC-type sugar/spermidine/putrescine transport system, ATPase component	1.99
STM2810	proW	ABC superfamily (membrane), glycine/betaine/proline transport protein	-4.81
STM4299	melB	GPH family, melibiose permease II	-4.62
STY3533	oadG	oxaloacetate decarboxylase gamma chain	-4.08
STM3279	mtr	HAAAP family, tryptophan-specific transport protein	-4.03
STM2654	kgtP	MFS family, alpha-ketoglutarate permease	-4
STM4428	NA	putative permease	-3.96
STM3952	corA	MIT family, Mg2+/Ni2+/Co2+ transport protein (Mg transport	-3.82
STM2962	gudT	putative MFS superfamily, D-glucarate permease	-3.51
STM0817	ybhF	putative ABC-type multidrug transport system, ATPase component	-3.35
STM1360	ydiN	putative MFS family transport protein	-3.23
STM3506	feoB	FeoB family, ferrous iron transport protein B	-3.12
STM0365	yahN	paral putative transport protein	-3.08
STM0782	modB	ABC superfamily (membrane), molybdate transporter	-3.06
STM1951	yecC	putative ABC-type polar amino acid transport system	-3.02
STM2372	NA	putative transport protein	-3.01
STM0040	nhaR	transcriptional activator of nhaA (LysR family)	-2.85
STM4283	gltP	DAACS family, glutamate:aspartate symport protein	-2.72
STM3391	acrF	RND family, multidrug transport protein, acriflavin resistance	-2.61
STM1806	nhaB	NhaB family of transport protein, Na+/H+ antiporter	-2.56
STM4227	malG	ABC superfamily (membrane), maltose transport protein	-2.54
STM2218	yejE	putative ABC-type dipeptide/oligopeptide/nickel transport systems, permease component	-2.53
STM2353	hisQ	ABC superfamily (membrane),histidine and lysine/arginine/ornithine transport system	-2.51
STM0475	acrB	RND family, acridine efflux pump	-2.5
STM0592	fepD	ABC superfamily (membrane), ferric enterobactin (enterochelin) transporter	-2.46
STM1314	celC	PTS family, sugar specific enzyme III for	-2.46
STM0257	NA	putative drug efflux protein (perhaps for chloramphenicol)	-2.46
STM0984	msbA	ABC superfamily (atp&membrane) transport protein multicopy repressor	-2.44
STM1062	uup	putative ATPase component of ABC transporters with	-2.42
STM2809	proV	ABC superfamily (atp_bind), glycine/betaine/proline transport protein	-2.31
STM1606	NA	putative benzoate membrane transport protein	-2.28
STM0353	NA	putative cation transport ATPase	-2.26
STY3946	NA	putative membrane transport protein	-2.19
STM2560	yjdL	putative POT family, di-/tripeptide transport protein	-2.05
STM0586	fes	enterochelin esterase	-2.02
STM1257	NA	putative ABC transporter	-2.01
STM1586	NA	putative periplasmic protein	-2
Hypothetical proteins
STY2019	NA	putative bacteriophage protein	13.74
STY2750	NA	hypothetical protein	12.57
STY1622	NA	conserved bacteriophage hypothetical protein	9.86
STY1293	NA	hypothetical protein	7.35
STY2446	NA	conserved hypothetical protein	6.72
STM3978	yigC	putative oxidoreductase	4.47
STY1610	NA	hypothetical protein	4.39
STY4580	NA	putative membrane protein	4.04
STY3192	NA	hypothetical protein	3.99
STY1613	NA	hypothetical protein	3.67
STM0521	ybbV	putative cytoplasmic protein	3.6
STY4476	nrfB	cytochrome c-type protein NrfB precursor	3.57
STY2986a	NA	hypothetical protein	3.29
STY2468	NA	bacteriophage tail fiber assembly protein (pseudogene)	2.97
STY2045	NA	putative bacteriophage protein	2.88
STY2457	NA	hypothetical protein	2.87
STY1033	NA	putative bacteriophage protein	2.8
STM4599	yjjY	putative inner membrane protein	2.73
STY2040	NA	putative bacteriophage protein	2.68
STY2351	NA	putative exported protein	2.51
STY2049	NA	hypothetical protein	2.42
STY2006	NA	hypothetical protein	2.41
STY4677	NA	putative membrane protein	2.4
STY1874b	NA	hypothetical protein	2.37
STY4578	NA	putative membrane protein	2.35
STY3827	rhaA	L-rhamnose isomerase	2.29
STY0313	NA	hypothetical protein	2.29
STY1611	NA	putative lipoprotein	2.26
STY1070	NA	putative bacteriophage protein	2.2
STM0954	NA	putative inner membrane protein	2.19
STY3948	NA	hypothetical protein	2.17
STY2202	NA	putative membrane protein	2.15
STY3292	NA	putative membrane protein	2.15
STY2349	NA	putative exported protein	2.14
STY3671	NA	possible lipoprotein	2.1
STY3231	NA	putative membrane protein	2.1
STY1398	NA	hypothetical protein	2.07
STY0038	NA	putative transcriptional regulator	2.06
t2950	NA	hypothetical protein	2.06
STY4590	NA	hypothetical protein	2.05
STY1531	NA	putative ATP/GTP-binding protein	2.03
STM4499	yeeN	putative cytoplasmic protein	2
STY4554	NA	hypothetical protein	-3.7
STY1619	NA	hypothetical protein	-3.51
STY2046	NA	hypothetical protein	-3.43
STY2023	NA	putative bacteriophage protein	-3.33
STY2879	NA	putative reverse transcriptase	-3.32
STY0916	NA	putative membrane protein	-3.23
STM1794	NA	putative periplasmic protein	-3.06
STY4560	NA	hypothetical protein	-2.97
STM4357	yjeE	putative nucleotide-binding protein	-2.89
STM0485	ybaB	putative cytoplasmic protein	-2.83
STM3102	yggU	putative cytoplasmic protein	-2.81
STM1521	marC	putative MarC Transporter, multiple antibiotic resistance protein	-2.78
STM1600	NA	putative inner membrane protein	-2.77
STY0301	NA	hypothetical protein	-2.72
STY4672	NA	hypothetical protein	-2.68
STM2390	yfcZ	putative cytoplasmic protein	-2.6
STY3278	NA	hypothetical protein	-2.5
STM3452	yheO	putative regulator	-2.49
STY2022	NA	putative exported protein	-2.45
STM1748	ychE	putative integral membrane proteins of the MarC	-2.44
STM0114	leuL	leu operon leader peptide	-2.42
STY1621	NA	putative membrane protein	-2.42
STY3512	NA	conserved hypothetical protein	-2.34
STY2003	NA	hypothetical protein	-2.27
STM4250	yjbQ	putative cytoplasmic protein	-2.24
STY3071	NA	conserved hypothetical protein	-2.19
STY3663	NA	hypothetical protein	-2.17
STY4553	pilK	putative exported protein	-2.17
STY0997	ycbB	putative exported protein	-2.13
STY4852	NA	hypothetical protein	-2.08
STY3091	NA	possible secreted protein	-2.05
STY1020	NA	putative DNA-binding protein	-2.04
STY2516	NA	putative membrane protein	-2.02
Unknown function
STM2576	yfhL	putative ferredoxin	14.79
STM3059	ygfB	putative cytoplasmic protein	9.61
STM0530	ylbE	putative cytoplasmic protein	9.23
STM3973	tatA	component of Sec-independent protein secretion pathway	5.43
STY4668	NA	conserved hypothetical protein	4.57
STM1375	ynhG	putative LysM domain	4.38
STM1280	yeaL	putative inner membrane protein	4.03
STM0654	ybeQ	putative TPR repeat protein	3.83
STM1540	NA	putative hydrolase	3.51
STM4107	yijF	putative periplasmic protein	3.42
STM4043	yiiL	putative cytoplasmic protein	3.36
STM2482	yffB	putative glutaredoxin family	3.29
STM3573	yhhL	putative inner membrane protein	3.19
STM2455	eutK	putative carboxysome structural protein, ethanolamine utilization	3.18
STM4039	NA	putative inner membrane lipoprotein	3.03
STM0573	NA	putative inner membrane protein	2.86
STM1887	yebK	putative transcriptional regulator	2.86
STM2279	yfaE	putative ferredoxin	2.84
STM1873	NA	putative periplasmic or exported protein	2.79
STM0836	ybiR	putative Di- and tricarboxylate transporters	2.75
STM2968	yqcD	putative GTP cyclohydrolase I	2.64
STM3361	yhcN	putative outer membrane protein	2.63
STM3643	yiaC	putative acetyltransferase	2.62
STM1063	pqiA	paraquat-inducible protein A	2.62
STM2527	NA	putative polyferredoxin	2.61
STM1187	rluC	23S rRNA pseudouridylate synthase	2.59
STY0324	NA	Rhs-family protein	2.48
STM1728	yciG	putative cytoplasmic protein	2.4
STM1856	NA	putative cytoplasmic protein	2.34
STM3119	NA	putative monoamine oxidase	2.25
STM3405	smf	putative protein involved in DNA uptake	2.23
STM3652	NA	putative cytoplasmic protein	2.22
STM0566	NA	putative inner membrane protein	2.21
STM2119	yegH	putative inner membrane protein	2.14
STM3504	yhgF	paral putative RNase R	2.12
STM3959	rhtC	RhtB family, threonine efflux protein	2.12
STM1720	yciO	putative translation factor	2.1
STM2672	yfiN	putative diguanylate cyclase/phosphodiesterase	2.09
STM4373	yjfK	putative cytoplasmic protein	2.07
STM4263	yjcB	putative inner membrane protein	2.06
STM2136	yegQ	putative protease	2.04
STM3955	rarD	chloramphenicol resistance	2.03
STM1610	ydcK	putative nucleoside-diphosphate-sugar pyrophosphorylases involved in lipopolysaccharide biosynthesis	2.02
STM3413	yhdN	putative cytoplasmic protein	2.01
STM2789	NA	putative cytoplasmic protein	-5.57
STY0402	prpD	PrpD protein	-5.04
STM4530	yjiA	putative cobalamin synthesis protein	-4.22
STM4468	yjgK	putative cytoplasmic protein	-4.1
STM2112	wcaD	putative colanic acid polymerase	-3.99
STM3517	NA	putative DNA-damage-inducibile protein, resembles dinJ	-3.72
STM1897	yebB	putative periplasmic protein	-3.42
STM0687	ybfM	putative outer membrane protein	-3.34
STM1300	NA	putative periplasmic protein	-3.3
STM4375	yjfM	putative inner membrane protein	-3.26
STM2001	yeeI	putative inner membrane protein	-3.24
STM1466	ydgA	putative periplasmic protein	-3.15
STM0993	mukE	putative chromosome partitioning	-3.04
STM2485	ypfI	putative acetyltransferase	-2.94
STM2336	NA	putative cytoplasmic protein	-2.76
STM4194	yjbD	putative cytoplasmic protein	-2.67
STM1131	NA	putative outer membrane protein	-2.66
STM1564	yddX	putative cytoplasmic protein	-2.65
STM1344	ydiV	putative Diguanylate cyclase/phosphodiesterase domain 1	-2.6
STM0997	ycbL	putative Metallo-beta-lactamase	-2.58
STM3545	yhhX	putative oxidoreductase	-2.49
STM3508	NA	putative cytoplasmic protein	-2.46
STM2148	NA	putative periplasmic protein	-2.45
STM3362	NA	putative periplasmic protein	-2.44
STM1847	yebR	putative GAF domain-containing protein	-2.43
STM1880	yebE	putative inner membrane protein	-2.37
STM3745	NA	putative cytoplasmic protein	-2.37
STM2308	yfbB	putative enzyme	-2.3
STM3314	yrbG	putative CacA family, Na:Ca transport protein	-2.25
STM0604	ybdM	putative transcriptional regulator	-2.25
STM3444	bfd	regulatory or redox component complexing with Bfr	-2.16
STM2128	yegO	putative resistance protein (efflux transporter), outer membrane	-2.14
STM1215	ycfS	putative periplasmic protein	-2.13
STM2838	gutQ	putative polysialic acid capsule expression protein	-2.1
STY4458	NA	large repetitive protein	-2.1
STM2288	NA	putative cytoplasmic protein	-2.04
STM0939	ybjD	homology with RecF protein	-2.03
STM0630	crcB	high-copy crc-csp restores normal chromosome condensation in	-2
Unclassified
STM2304	pmrD	polymyxin resistance protein B	30.88
STY0332	safA	probable lipoprotein	25.58
STM0548	fimF	putative fimbrial protein	4.66
PSLT013	pefI	plasmid-encoded fimbriae regulatory	4.08
STM1190	yceD	putative metal-binding	4.03
STM2315	yfbK	putative von Willebrand factor, vWF type A	4.03
STY1043		putative secreted protein	3.84
STM3159	exbB	uptake of enterochelin tonB-dependent uptake of B	3.7
STM2788		tricarboxylic transport	3.69
PSLT039	spvB	Salmonella plasmid virulence: hydrophilic protein	3.57
STM0468	ylaB	putative diguanylate cyclase/phosphodiesterase domain 2	3.45
STM0933	ybjT	putative nucleoside-diphosphate-sugar epimerase	3.29
STM0270		putative cytoplasmic protein	3.27
STM1286	mipA	scaffolding protein for murein-synthesizing holoenzyme	3.01
STM1330		putative DNA/RNA non-specific endonuclease	2.92
STM3981		putative cytoplasmic protein	2.76
STM3637	lpfD	long polar fimbrial operon protein	2.64
STM1244	pagD	PhoP regulated	2.6
STY1019		prophage Kil protein	2.56
STM1986	yedP	putative hydrolase of the HAD superfamily	2.48
STM1416	ssaO	Secretion system apparatus	2.33
STM2738		Fels-2 prophage: similar to E. coli retron	2.31
STM1113	scsA	Suppression of copper sensitivity: putative copper binding	2.23
STM2698		Fels-2 prophage: similar to gpE in phage	2.22
STM2721		Fels-2 prophage: similar to gpO, capsid scaffold	2.16
STM2038	pduA	Propanediol utilization: polyhedral bodies	2.13
STM2044	pduH	Propanediol utilization: diol dehydratase reactivation	2.1
STM2714		Fels-2 prophage: similar to lysis protein (lysB)	2.02
STM1921	cheA	sensory histitine protein kinase, transduces signal between	-3.98
STY2038		conserved hypothetical protein	-3.36
STM0568	pheP	APC family, phenylalanene transporter	-3.36
STM0368	prpB	putative carboxyphosphonoenolpyruvate mutase	-3.09
STM4359	mutL	enzyme in methyl-directed mismatch repair, stimulates binding	-3.06
STM0550	fimY	putative regulatory protein	-3.03
STM2265	ada	bifunctional: O6-methylguanine-DNA methyltransferase transcription activator/repressor (AraC/Xyl family)	-2.93
STY1167		conserved hypothetical protein	-2.92
STM3188	ygiC	putative glutathionylspermidine synthase	-2.91
STM1698A		putative e6 protein	-2.88
STM2710		Fels-2 prophage: similar to gpV, base plate	-2.81
STM3186	tolC	outer membrane channel specific tolerance to colicin	-2.75
STM1958	fliB	N-methylation of lysine residues in flagellin	-2.72
STY1075		putative DNA invertase (fragment)	-2.6
STM0878	potG	ABC superfamily (atp_bind), putrescine transporter	-2.55
STM4405	ytfJ	putative transcriptional regulator	-2.54
STM2852	hycB	hydrogenase-3, iron-sulfur subunit (part of FHL complex)	-2.53
STM3564	livK	ABC superfamily (bind_prot), branched-chain amino acid transporter	-2.52
STY2629		putative lipopolysaccharide modification acyltransferase	-2.5
STM1241	msgA	Macrophage survival gene reduced mouse virulence	-2.38
STM0259	yafE	putative methyltransferase in menaquinone/biotin biosynthesis	-2.37
STM2439	yfeL	putative membrane carboxypeptidase (penicillin-binding protein)	-2.33
STM2683	yfjB	putative kinase	-2.32
STY0359		conserved hypothetical protein	-2.2
STM2162	yehW	putative ABC-type proline/glycine betaine transport systems, permease	-2.17
STM2086	rfbU	LPS side chain defect: mannosyl transferase	-2.17
STM3640	lpfA	long polar fimbria	-2.09
